# Supplementary material for: KMCP: accurate metagenomic profiling of both prokaryotic and viral populations by pseudo-mapping
Source: Bioinformatics. 2022 Dec 29;39(1):btac845. doi: 10.1093/bioinformatics/btac845 (PMC9828150; doi:10.1093/bioinformatics/btac845)
Supplement: btac845_Supplementary_Data [file btac845_supplementary_data.zip]

Archive with 2 entries (2 files):
- kmcp-supplementary-table-s12.xlsx
- kmcp-supplementary-material-r2.pdf
